# Supplementary material for: Functional recovery after spinal cord injury through neuroprotection by lipoic acid-loaded hollow mesoporous Prussian blue nanozymes
Source: Regen Biomater. 2026 Mar 9;13:rbag039. doi: 10.1093/rb/rbag039 (PMC13070658; doi:10.1093/rb/rbag039)
Supplement: rbag039_Supplementary_Data [file rbag039_supplementary_data.zip]

Archive with 1 entries (1 files):
- supplementary Figure and Table.docx
